# Supplementary material for: In Vitro Activities of Oxazolidinone Antibiotics Alone and in Combination with C-TEMPO against Methicillin-Resistant Staphylococcus aureus Biofilms
Source: Antibiotics (Basel). 2023 Dec 7;12(12):1706. doi: 10.3390/antibiotics12121706 (PMC10741017; doi:10.3390/antibiotics12121706)
Supplement: Supplementary file 1 [file antibiotics-12-01706-s001.zip]

Archive with 1 entries (1 files):
- antibiotics-2737436-supplementary.pdf
